# Supplementary material for: RNA-seq analysis identifies key genes and signaling pathways involved in androgen promotion of sebaceous gland proliferation in Hetian sheep
Source: Sci Rep. 2025 Jul 2;15:23624. doi: 10.1038/s41598-025-08837-y (PMC12222945; doi:10.1038/s41598-025-08837-y)
Supplement: Supplementary file 1 — Supplementary Material 1 [file 41598_2025_8837_MOESM1_ESM.xlsx]

## Sheet: qc_summary
Table S1: RNA-seq quality
Sample	Raw_reads	Clean_reads	Clean_bases	Error(%)	Q20(%)	Q30(%)	GC(%)
CG-1	46524584	45379678	6.25G	0.02	98.04	94.27	52.56
CG-2	41485084	40406480	5.57G	0.03	97.94	94.13	50.86
CG-3	70154044	68153612	9.34G	0.02	98.05	94.3	56.32
T1-1	52753124	51780046	7.11G	0.02	98.07	94.26	48.9
T1-2	52424734	50458878	6.91G	0.03	98.01	94.19	48.91
T1-3	48469916	47216886	6.5G	0.02	98.11	94.41	48.9
T2-1	48331758	47551732	6.55G	0.02	98	94.22	48.85
T2-2	129697972	127580258	17.56G	0.02	98.04	94.26	49.21
T2-3	42282764	41527000	5.71G	0.02	98	94.24	49.09
T3-1	43304530	42401328	5.84G	0.02	98.01	94.27	49.48
T3-2	51100420	50326294	6.94G	0.02	98.05	94.29	49.45
T3-3	43959118	43455192	6G	0.02	98.12	94.46	49.66
T4-1	43994040	42255412	5.81G	0.02	98.05	94.29	49.28
T4-2	42941272	41532446	5.72G	0.03	97.91	94.01	49.39
T4-3	40438594	38857254	5.35G	0.02	98.01	94.24	49.28
