# Supplementary material for: RNA-seq analysis identifies key genes and signaling pathways involved in androgen promotion of sebaceous gland proliferation in Hetian sheep
Source: Sci Rep. 2025 Jul 2;15:23624. doi: 10.1038/s41598-025-08837-y (PMC12222945; doi:10.1038/s41598-025-08837-y)
Supplement: Supplementary file 2 — Supplementary Material 2 [file 41598_2025_8837_MOESM2_ESM.xlsx]

## Sheet: Sheet 1
Table S2 Common Differentially expressed genes
gene_id	CG-1	CG-2	CG-3	TG1-1	TG1-2	TG1-3	TG2-1	TG2-2	TG2-3	TG3-1	TG3-2	TG3-3	TG4-1	TG4-2	TG4-3
DHCR24	7594	8513	3333	74203	75299	68142	118462	324199	106107	64747	74754	64870	86235	86308	79709
TMEM61	6	5	3	23	26	34	30	68	15	19	34	22	27	35	39
BSND	13	15	11	389	384	368	872	2456	784	736	870	781	1044	1103	1008
LOC101104943	66	95	36	355	368	334	603	1507	440	282	351	263	285	282	222
CCN1	1157	1134	508	724	701	606	625	1773	586	390	416	369	665	571	607
LOC101116267	22	25	12	6	12	6	16	29	7	7	9	6	9	10	6
LOC101108787	1712	2008	589	6259	5951	5442	7941	20643	7086	4541	5336	4675	4554	4287	4124
DBT	720	819	220	3160	3076	2840	4683	12455	4221	2936	3403	2786	2998	2824	2797
LOC114111377	89	54	123	38	71	46	28	108	30	23	29	39	36	48	30
KIAA1324	139	160	71	1203	1105	1071	527	1296	418	513	584	530	413	457	381
DRAM2	399	427	126	1222	1155	1081	1396	3580	1163	896	1079	974	993	988	808
FMO5	451	529	220	1672	1573	1493	2194	5733	1997	1824	2120	1804	2204	2155	2010
LOC101120455	63	81	29	334	337	317	533	1470	442	278	348	310	404	368	326
LOC101122645	29	18	23	21	19	14	11	32	10	12	18	17	10	9	9
LOC114113210	72	74	24	34	44	37	214	708	181	23	33	19	19	16	9
FLAD1	652	826	386	2180	2154	2078	3149	8516	2752	1923	2269	1991	2253	2372	2110
DCST1	14	31	10	82	93	58	81	287	92	69	74	65	74	72	55
LOC101110103	74	97	27	35	49	38	53	140	32	24	17	16	24	30	38
LOC443442	36	47	17	19	33	27	17	58	13	10	7	18	7	12	18
FAM78B	19	23	17	162	146	111	146	369	138	159	154	157	136	129	126
CREG1	542	670	176	1755	1725	1562	1796	4582	1569	1348	1544	1444	1310	1258	1164
RCAN1	1328	1461	539	753	785	734	567	1505	500	518	621	575	558	666	600
LOC114113261	9	10	33	8	2	7	7	16	5	2	7	3	5	7	9
LOC114118002	31	28	50	19	17	19	15	29	14	7	13	11	15	15	13
LOC114113332	269	355	83	158	126	131	56	143	68	148	188	116	53	57	45
LOC114113364	75	115	19	47	48	49	4	6	2	32	40	16	18	13	11
CHODL	169	191	55	103	96	79	21	87	26	68	69	79	44	33	30
LOC106990866	120	173	70	517	555	509	599	1625	541	424	491	441	475	451	471
LOC101110467	1247	1410	371	8638	8462	7998	18544	49341	16295	7878	9534	8072	11587	12417	11406
CD200	199	242	99	1755	1779	1662	1991	5336	1691	1017	1242	1034	1266	1347	1156
MAATS1	29	32	22	257	202	222	304	803	274	109	99	98	145	179	181
LRRC58	8	5	6	59	56	72	29	73	26	38	42	31	37	21	25
LOC114108784	25	30	8	1	1	6	1	5	2	1	0	2	2	0	2
HACD2	2064	2545	729	9166	8987	8650	11038	29251	9515	7211	8546	7647	7828	7716	7136
CLDN11	46	39	20	543	518	457	360	969	315	256	311	287	337	317	268
MFSD1	631	753	171	1943	1857	1781	2130	5363	1850	1627	1831	1675	1586	1610	1530
KCNAB1	131	142	35	380	364	395	537	1289	401	328	388	367	399	449	372
LOC101115927	118	139	48	1147	1058	1022	730	1837	645	930	1166	1059	1082	1081	1001
LOC101116193	1205	1394	491	8765	8653	8013	13705	35581	11862	7028	8462	7228	7502	7621	6956
GPR171	17	17	4	3	4	4	4	8	1	3	5	5	2	4	3
LOC101121993	182	200	97	7776	7508	7109	2211	5825	1917	3085	3566	3061	1469	1388	1305
PLS1	121	113	42	588	510	526	387	1109	361	309	422	363	336	317	339
MRAS	125	150	58	394	407	335	669	1947	655	422	495	442	484	472	457
PCCB	610	698	182	1894	1802	1700	2595	7261	2217	1757	2102	1789	1756	1827	1578
LOC101102526	381	391	380	308	353	282	261	753	263	232	332	278	213	178	141
SIK1	1595	1680	843	709	707	779	757	2187	694	672	757	641	798	809	745
PDXK	666	830	392	2539	2538	2370	4139	11263	3629	2949	3416	2960	3860	3746	3559
AGPAT3	3027	3323	1415	12497	12132	11347	18940	52279	16956	11926	14411	12259	13668	13502	12528
LOC114110483	137	141	142	79	110	83	100	264	76	86	102	76	48	52	66
LOC105604740	153	164	109	105	100	102	74	191	63	109	115	102	63	71	62
LOC101108536	161	183	141	105	98	132	104	278	77	71	76	72	58	74	58
LOC114110489	237	276	241	202	226	181	115	401	124	99	111	107	101	91	109
LOC101108798	242	234	188	146	181	169	120	339	119	128	173	142	110	126	85
LOC105604734	268	238	191	196	180	173	102	304	102	136	146	133	105	140	119
LOC114113903	353	385	315	307	278	258	164	506	144	169	208	183	160	156	153
LOC101104203	306	279	168	197	231	189	153	441	145	163	198	147	123	100	94
S100B	135	169	48	612	625	564	591	1521	487	505	567	531	680	719	622
LOC105608763	43	48	16	166	155	140	162	409	135	135	170	166	155	136	147
HACL1	459	507	176	2150	2325	2187	2603	6835	2251	1734	2060	1728	2245	2131	1993
ALAD	641	778	330	2187	2129	2013	2771	7593	2410	2009	2288	2018	2068	2133	1935
LOC101109939	6	1	0	51	35	27	184	550	187	130	144	171	118	187	206
LOC101110208	1	1	0	14	13	12	52	115	37	74	71	63	13	8	14
GADD45G	314	372	139	1051	1041	982	1602	4499	1412	773	1018	915	1382	1365	1218
LOC114113061	93	98	35	305	293	260	275	683	219	195	274	254	289	240	221
LOC101120058	6	5	2	52	47	38	35	53	38	21	23	34	17	20	23
DMTN	239	263	152	917	929	752	995	2766	838	774	919	798	911	890	832
LOC114112963	48	60	41	278	292	228	360	958	351	228	233	216	222	250	194
STX17	541	614	260	1799	1882	1668	3054	7716	2503	1686	2051	1727	1665	1694	1736
NR4A3	82	118	40	7	7	10	3	17	7	6	5	10	7	4	11
LOC114112805	1	0	1	13	19	21	41	92	28	23	22	10	29	25	28
LOC105607767	9	2	0	71	69	67	75	216	68	33	47	48	56	73	78
SLC1A1	478	547	169	1921	1892	1707	1673	4400	1439	1414	1794	1586	1848	1808	1676
PLIN2	4909	5440	1966	14991	14461	13694	29088	78307	25409	15198	17764	15347	18847	18865	17717
ACO1	1414	1689	625	5568	5606	5281	8730	23632	7829	5027	5953	5110	6289	6425	6072
MSRA	119	171	53	499	518	464	689	1798	571	422	498	450	466	499	461
C2H8orf74	0	0	0	22	14	17	17	58	22	22	21	19	5	8	5
LOC114113031	1	3	1	20	33	17	37	115	32	17	17	14	29	36	39
LOC114113045	3	1	1	56	58	66	143	331	130	150	181	146	28	26	19
GALNT3	402	492	177	2107	2006	1833	2751	6928	2274	1765	2121	1854	1842	1957	1778
PLA2R1	404	435	205	1896	1676	1681	3514	9174	3070	1968	2274	1957	1859	1761	1700
NR4A2	906	979	521	185	194	204	189	486	151	167	156	135	201	194	168
ARL5A	37	35	35	168	201	187	255	686	192	201	204	169	153	107	125
CCDC93	332	323	163	1376	1317	1202	1670	4609	1461	1083	1340	1062	1248	1183	1147
FAM126B	959	1105	494	4458	4384	4107	4695	11812	3980	3008	3534	3068	2787	2793	2621
FAM117B	224	222	94	616	645	598	921	2299	734	567	673	576	528	574	567
GPR1	89	107	39	494	521	417	803	2021	635	412	424	407	437	498	445
IDH1	2408	2787	810	11339	11377	10681	14777	38417	12578	10269	12364	10713	11178	11298	10612
ACADL	224	219	104	1732	1590	1450	2170	5494	1787	1612	1969	1656	1430	1349	1320
PECR	127	143	49	437	412	328	587	1600	556	424	509	401	566	545	546
LOC114112896	1	1	1	16	15	10	36	67	17	25	25	26	17	15	11
SGPP2	447	514	240	2726	2581	2361	5972	16434	5284	3403	3888	3361	4112	4210	3951
MOGAT1	16	16	9	710	781	708	2496	6529	2090	1246	1634	1318	1389	1391	1252
FBXO36	20	14	6	67	57	68	96	190	88	67	75	55	48	62	41
NPPC	839	952	468	235	231	204	244	661	226	216	259	241	236	271	273
PAFAH2	529	629	218	1774	1699	1646	3004	7938	2548	1572	1904	1702	1621	1739	1614
NCMAP	79	105	31	450	465	441	252	614	197	332	422	371	326	292	253
CLCNKA	7	7	6	325	276	228	597	1728	552	373	383	384	864	822	725
HSPB7	42	22	9	91	116	96	203	529	179	140	138	135	209	198	169
LOC114113265	0	5	1	30	13	17	58	166	42	32	29	28	57	48	47
DOLK	479	529	180	1390	1337	1277	1623	4703	1554	1264	1343	1114	1121	1176	1047
SLC27A4	595	663	319	2603	2604	2330	3661	10499	3364	2598	3075	2738	3169	3307	2844
ZBTB6	10	18	13	76	78	66	80	193	61	51	44	77	48	48	50
MBOAT2	4101	4581	1595	21609	21321	19882	36070	95989	30709	21186	24530	21446	24571	24496	22896
LOC114114136	66	68	30	769	726	747	518	1321	434	234	254	231	169	180	177
GREB1	7	22	7	480	481	415	891	2444	777	345	420	334	432	405	366
LDAH	396	446	235	1570	1516	1466	2925	7517	2526	1291	1428	1293	1466	1443	1416
HADHB	3112	3625	1268	9290	9165	8634	12286	33230	10612	9483	11030	9754	9799	10126	9400
ABHD1	43	57	27	223	193	187	260	621	180	154	185	158	199	197	179
SLC30A3	4	11	9	216	207	179	173	454	153	119	162	145	200	247	258
LOC101113054	323	359	202	1170	1165	1020	2325	6298	2000	1142	1293	1104	1170	1312	1087
LOC654331	74	125	23	6	7	9	4	18	0	2	7	2	0	1	3
CLHC1	9	12	3	97	75	78	69	205	69	74	78	89	78	61	50
LOC105613853	5	13	5	51	39	40	57	158	43	32	32	38	30	45	38
PSME4	799	932	425	4548	4378	4124	7746	20410	6932	4201	5022	4259	4499	4447	4182
SFXN5	1397	1503	600	4892	4856	4676	9385	25744	8391	4757	5681	5015	5665	5903	5338
HK2	194	217	143	718	673	606	953	2678	881	601	757	616	704	603	603
SLC9A2	104	88	49	389	405	362	681	1727	562	555	621	563	435	428	420
KRT78	152	126	61	716	640	628	910	2678	874	395	447	398	465	448	389
KRT79	9004	10120	3492	35828	34792	32766	62777	167362	55053	35769	43339	37063	43628	42485	39064
NR4A1	1071	1188	612	119	111	98	66	172	56	64	71	95	104	98	89
CERS5	2100	2465	796	6650	6533	6270	8400	22907	7311	5807	6714	5782	5732	5841	5319
RND1	31	28	7	15	13	12	17	32	12	6	17	15	10	9	6
LOC105611708	13	9	64	6	5	6	10	11	4	15	7	12	10	9	5
PDZRN4	64	56	28	50	37	33	30	93	25	30	37	26	15	21	19
LOC101104222	84	102	41	1031	1070	982	1154	3242	1025	760	858	696	1074	1055	1059
LOC101105400	175	185	65	611	540	538	907	2351	755	769	810	718	1102	1046	940
SUOX	563	631	261	2640	2728	2355	4995	13803	4756	2819	3255	2836	3530	3421	3192
AMDHD1	84	84	40	356	366	407	390	1094	319	293	349	327	351	323	299
SLC5A8	43	33	14	120	109	125	167	368	136	107	158	133	101	85	95
GNPTAB	918	1002	419	3578	3473	3077	3155	8056	2669	2611	3094	2669	2440	2416	2258
HMOX1	77	66	31	237	240	231	272	772	243	192	314	252	190	185	153
LOC101104568	59	57	32	759	766	736	1113	2861	917	537	619	581	577	530	564
ELFN2	62	71	61	20	22	35	18	64	19	37	36	38	32	15	25
MFNG	164	194	85	76	89	83	97	251	94	79	108	112	98	91	98
FAR2	8108	8913	3091	95758	91948	84967	185777	487327	160707	93272	109021	95942	117132	115803	108798
RASSF8	222	224	83	711	664	607	800	1969	755	611	690	602	573	544	499
CMAS	413	502	159	1463	1324	1216	2065	6069	1928	1528	1754	1559	1641	1465	1316
MGST1	750	1049	268	3352	3566	3383	8144	21970	6579	4114	5071	4239	4901	4980	4980
APOLD1	137	139	36	55	42	52	70	178	78	54	55	44	51	65	40
LOC114114056	2	6	20	0	1	0	0	4	3	0	0	0	1	0	2
MANSC1	365	377	110	1432	1400	1260	3384	9274	2967	1685	1854	1729	1748	1869	1862
LOC101122014	26	42	16	267	250	231	92	263	89	160	161	161	118	120	87
LOC101104482	8	3	3	73	83	68	56	159	51	24	28	26	29	25	27
PHC1	340	429	190	1737	1770	1556	1477	4189	1330	1260	1472	1307	1545	1494	1462
LOC101104982	9	6	4	0	0	0	0	0	0	0	1	0	0	0	0
CLSTN3	556	626	222	2343	2471	2261	2985	8537	2798	1846	2257	1857	1950	1956	1788
LGALS2	17	9	26	4	8	10	2	10	8	1	4	5	7	5	2
SERHL2	190	185	72	837	857	754	1698	4777	1630	659	781	659	611	684	589
PNPLA5	152	183	150	753	692	659	1431	3727	1204	612	671	637	695	777	657
PNPLA3	173	200	181	929	975	841	2523	6972	2300	1197	1316	1171	968	1061	915
LOC106991120	29	31	28	8	13	23	8	49	12	11	18	17	20	23	11
LOC101115115	185	190	71	688	747	695	759	2062	683	930	1028	967	840	767	743
NAMPT	613	708	242	1900	1814	1630	3136	8161	2655	1725	1998	1704	1838	1761	1742
NRCAM	281	322	142	168	145	133	49	151	61	99	136	126	67	88	75
HOXA9	8	10	2	128	127	140	88	237	59	241	266	235	127	111	87
STEAP4	27	35	24	331	277	293	644	1642	562	346	376	334	328	283	296
TSPAN12	119	127	35	429	442	436	465	1211	396	296	398	294	337	336	291
LOC101104231	161	151	92	646	562	531	561	1404	436	463	583	439	429	428	384
LRRC4	45	31	58	22	32	22	21	77	15	14	19	20	33	22	18
SLC35B4	399	472	154	1229	1259	1220	1917	5268	1709	1166	1353	1232	1223	1154	1092
LOC101114011	186	207	75	827	804	764	966	2046	794	779	868	658	617	731	626
LOC114114823	27	42	11	12	14	13	7	47	20	17	26	15	12	18	11
CERS4	1117	1332	450	5058	4967	4804	8246	22047	7132	4826	5771	4912	5751	5890	5236
ACER1	1029	1306	439	5888	5943	5309	8601	23845	7721	5146	5954	5108	5030	5466	4911
GRAMD2B	689	805	307	3538	3315	3169	4705	12586	4124	3416	4083	3393	3526	3482	3236
TRIM7	394	397	184	1346	1193	1188	1302	3450	1181	987	1288	1087	993	1012	916
LOC105613767	2	3	1	90	80	93	403	1127	380	133	106	103	79	91	84
SAR1B	676	776	246	2620	2587	2416	4120	10519	3363	2420	2827	2486	2577	2410	2394
FBXL21P	41	46	21	16	14	24	25	73	26	15	30	20	16	16	7
LRRTM2	21	23	37	11	22	13	11	35	10	10	16	13	12	20	7
LOC101122274	74	66	28	256	254	231	324	839	283	291	270	298	168	159	154
GPX3	238	314	91	2147	2194	1959	5050	13450	4276	2921	3403	3003	3343	3507	3217
FAM151B	107	136	40	300	362	317	413	1047	323	287	320	318	284	242	244
C5H5orf30	155	173	48	593	570	562	733	1959	621	431	538	415	476	508	534
HADH	3488	4105	1142	12597	12154	11646	18405	49694	16157	10476	12226	10446	11700	11598	10669
DAPP1	139	129	52	695	694	612	1099	2750	898	640	758	713	606	679	586
SPP1	674	752	270	5249	4949	4719	11466	30933	10169	8122	9670	7927	10729	10200	9766
RBM47	627	734	330	2243	2328	2108	2737	7643	2521	1943	2279	1987	2067	2093	1892
CSN2	5	5	3	0	0	0	0	1	1	0	0	0	0	0	0
LOC101102731	2	1	0	12	17	20	40	80	46	25	12	10	32	32	23
LOC101104661	131	182	68	98	70	46	64	210	66	63	66	51	76	80	66
PARM1	695	808	341	2655	2391	2245	4036	10529	3428	2524	2971	2605	2267	2357	2188
TRIM36	93	129	57	718	605	638	744	1979	683	604	643	556	566	605	517
EMC9	233	290	79	781	652	694	881	2492	847	665	763	671	803	775	718
PCK2	305	351	125	1032	1026	969	1561	4129	1328	927	1134	1081	1174	1132	1121
LOC101119050	566	624	211	1737	1757	1563	2046	5709	1791	1472	1836	1488	1558	1658	1454
NDUFAF1	146	158	50	378	396	383	511	1371	493	332	423	351	396	379	352
PLA2G4F	83	97	54	278	303	264	760	2102	603	456	515	457	573	580	537
SECISBP2L	1518	1683	695	7995	7602	7115	12422	32177	10541	6942	8454	7420	7902	7584	7186
SLC12A1	1	3	0	30	44	31	99	269	68	22	40	27	38	43	33
SORD	197	224	113	1901	1837	1654	1935	5167	1735	1055	1246	1087	1350	1286	1258
DDHD1	530	657	269	4355	4232	3893	7125	19148	6215	3560	4295	3527	3623	3439	3196
LOC101103726	22	39	13	92	103	75	135	339	108	99	98	106	95	100	85
LOC106990150	34	43	17	128	130	150	171	596	202	185	211	170	219	170	181
FOS	3149	3492	1499	586	511	495	1071	3109	1045	265	299	224	653	662	601
LOC101108756	44	41	19	171	137	143	162	408	128	182	188	150	241	193	181
LOC101102549	1587	1846	682	18881	18114	17360	29397	78019	25327	16386	19148	16555	21279	21639	20404
LOC101110417	294	355	108	3469	3320	3179	4702	12454	4149	1924	2389	2102	4236	4134	4075
LOC105606009	3	4	0	30	40	29	53	212	58	35	24	41	26	69	29
TMED8	42	33	46	310	306	274	189	517	156	180	211	185	174	173	177
LOC114115662	11	16	61	12	11	8	6	25	5	9	12	6	5	7	7
LOC114108752	69	69	11	420	413	370	319	775	277	583	696	536	542	437	506
ME1	614	630	263	1940	1962	1756	4440	11222	3751	2337	2835	2392	2827	2532	2526
C8H6orf58	13	23	3	0	0	0	1	2	0	0	0	0	0	0	0
ROS1	1	8	8	73	70	58	76	234	98	74	87	52	35	32	35
ENPP3	411	506	195	1983	1892	1764	3437	9251	2985	1638	2086	1774	1999	1899	1855
CCDC28A	123	141	61	519	454	417	612	1591	485	445	520	443	514	494	397
LOC114116108	58	52	29	44	30	25	16	53	29	33	35	32	43	25	24
LOC114116116	0	1	0	67	65	68	18	79	26	29	38	44	20	8	8
LOC105612542	0	2	0	11	11	14	25	88	37	23	28	23	12	15	12
LOC114116220	8	7	6	47	53	50	30	112	36	33	58	46	32	23	39
LOC101116323	822	982	317	21454	20595	19479	51223	135114	44905	22132	26426	22058	30353	29570	28025
ASPH	1212	1260	547	4982	4913	4513	6621	17237	5739	3966	4698	4009	3959	3779	3632
TRIM55	25	21	14	14	14	5	3	23	8	5	9	4	8	6	6
TRPA1	1	1	0	28	43	31	350	898	302	181	179	155	136	128	119
STAU2	727	811	319	2604	2631	2362	4595	11830	4027	2597	2998	2640	2852	2718	2640
TPD52	1626	1711	611	5132	5091	4638	6031	15608	5208	4614	5418	4614	4357	4128	3938
FABP5	5918	6929	1734	25133	24558	22762	37139	97182	32088	21098	26050	21348	27865	27454	25817
FABP4	2425	2664	789	22636	21695	20893	64448	165386	54489	32211	38787	33271	45201	46441	43108
LOC114116382	7	2	33	0	2	1	0	4	0	1	0	0	0	2	0
DECR1	374	453	147	2284	2116	2156	3716	9758	3253	1734	2287	1915	2216	2405	2111
LOC114116722	12	9	2	43	35	43	60	104	39	32	30	32	37	39	36
VWA8	533	594	321	1906	1796	1620	2713	7393	2343	1572	1912	1623	1487	1519	1363
EBPL	495	520	164	1966	1787	1793	2474	7073	2329	1266	1516	1288	1652	1561	1356
SLC46A3	423	502	198	1887	1878	1685	2462	6521	2140	1249	1402	1260	1500	1539	1449
GPR12	9	5	5	0	0	0	0	1	0	0	0	0	0	0	0
IL17D	75	94	56	52	56	48	25	114	42	57	45	47	36	28	27
LOC114116771	34	20	60	7	10	2	15	27	8	10	9	7	1	3	5
PCCA	483	503	198	1678	1630	1538	3097	8417	2771	1859	2052	1684	1243	1193	1126
GALR2	18	19	5	3	4	4	3	7	3	2	0	0	1	2	3
ST6GALNAC2	414	451	225	1483	1545	1441	1486	3991	1295	1160	1335	1193	1117	1130	1035
LOC114116826	3	10	0	30	27	30	28	81	28	38	30	36	22	27	21
SOCS3	190	191	79	71	67	56	34	118	39	50	55	56	68	82	49
CD300LG	153	185	87	500	548	481	533	1468	502	645	737	652	510	520	457
LOC101112584	36	34	22	4871	5284	4696	3484	9699	3025	3639	4419	3808	1406	1355	1291
HSD17B1	24	18	11	125	96	97	102	308	87	228	255	251	136	129	126
TTC25	10	13	3	98	96	80	127	368	118	87	103	99	126	117	123
LOC114116844	74	78	131	72	74	72	14	31	7	39	64	40	24	29	25
LOC114116843	145	162	256	133	121	141	48	82	39	149	161	150	61	49	63
PPP1R1B	71	79	15	521	473	408	758	2124	616	353	355	323	657	626	612
ABCC3	591	651	393	2061	2085	1861	3307	9829	3090	2077	2336	2170	2530	2536	2259
LOC114116887	15	19	30	15	15	9	7	33	7	5	11	12	6	15	11
TLCD1	191	187	66	582	504	437	807	2713	855	668	783	679	757	781	630
TMEM97	661	792	232	2451	2310	2262	3840	10284	3337	2690	3134	2537	2980	3127	2941
NOS2	4	11	8	71	53	42	125	337	99	74	73	64	143	132	129
LOC114116904	14	5	9	225	190	204	202	483	181	233	276	226	75	110	85
PPM1E	4	1	3	100	93	93	94	291	81	50	44	40	62	47	49
LPO	6	6	2	55	69	56	19	76	19	52	43	28	34	47	32
LOC114116934	11	10	24	5	4	5	5	20	0	6	6	5	5	7	3
ADORA1	38	27	22	206	195	168	353	941	342	173	259	212	196	220	188
LOC105613350	17	26	14	66	76	74	144	434	126	58	98	57	80	49	73
MDM4	77	78	115	87	83	86	60	140	48	67	64	52	52	41	38
PM20D1	91	108	52	3116	2925	2714	6619	18111	5990	3591	4112	3658	4370	4605	4175
LOC101114456	73	55	24	38	12	22	181	512	173	32	45	29	16	43	25
C12H1orf115	278	348	132	1080	1035	968	1995	5459	1744	1007	1152	1009	1323	1279	1189
DEGS1	604	687	183	2754	2740	2581	4289	11667	3901	2471	2690	2417	2997	3138	2895
CHML	26	26	28	229	158	150	127	361	116	133	146	135	81	83	87
KMO	13	16	6	171	173	153	62	170	55	86	118	94	47	47	41
LOC101104165	27	24	12	319	390	337	759	2138	678	473	587	454	355	338	318
FMO2	1780	2028	754	12635	11994	11136	19003	49610	16825	15685	18160	16073	17145	17174	15857
FMO4	189	206	120	877	824	747	1609	4182	1346	1339	1555	1357	938	892	878
AADACL3	175	194	70	2394	2378	2205	3914	10322	3400	1727	1948	1702	2188	2283	2064
LOC101118372	91	123	36	513	500	490	536	1406	440	420	521	458	511	532	491
SOAT1	5793	6480	2123	30069	28718	27542	47662	125693	41189	21831	26047	22889	29677	30315	28099
AXDND1	20	33	20	117	107	94	137	382	129	83	111	103	118	124	99
NPHS2	117	136	46	31	22	29	42	106	35	1	1	1	2	2	0
PTGS2	217	219	67	110	114	106	87	202	69	97	109	94	68	73	69
SYT14	6	8	3	61	56	54	22	73	30	38	46	32	29	45	34
G0S2	236	279	64	798	652	640	633	2296	783	751	936	887	907	763	587
LOC114117257	15	7	6	1	5	2	3	7	3	1	4	2	1	0	2
CRB1	18	16	6	6	5	6	1	2	0	5	1	6	2	2	0
LOC114117262	70	94	35	249	253	222	307	714	245	273	360	281	229	222	228
ELF3	32	36	14	194	197	193	216	560	221	160	210	177	221	223	225
LOC114117543	1	1	0	13	13	20	23	59	29	10	23	19	29	17	18
ANKEF1	4	7	1	29	32	45	34	112	41	26	32	27	33	25	28
PHYH	801	912	285	14506	14270	13417	19562	50758	17557	12197	14234	12145	14745	14038	13352
LOC101108851	2456	2833	897	9848	9625	8817	10888	29290	9566	6833	8593	7123	6801	6321	6016
SRXN1	404	491	144	1348	1305	1211	1673	4590	1489	1096	1212	1044	1220	1233	1105
BPIFB1	5	3	4	35	45	42	91	195	59	40	33	24	49	46	28
LOC101108675	3	0	2	15	25	16	58	130	45	21	19	29	58	54	35
LOC105616741	50	56	14	3	5	3	1	2	2	25	36	27	0	4	5
ADIG	160	135	59	479	442	441	741	2014	608	436	510	421	516	476	503
LOC114117519	191	227	89	746	715	694	1005	2775	906	584	700	630	650	676	659
LOC105606885	41	23	20	348	380	366	250	725	193	134	154	139	205	203	180
FITM2	1609	1807	676	7958	7831	7210	13126	35771	11905	6895	8194	7245	7378	7818	7044
LOC101113516	16	15	10	1	4	3	0	2	2	1	0	0	5	5	2
FA2H	4769	5142	2361	14886	15407	13852	23172	64666	21306	14335	16702	14249	17820	18258	16213
CDH15	29	33	21	118	134	142	112	407	101	103	105	91	87	115	114
SLC22A31	193	235	117	641	616	669	970	2865	920	603	729	618	687	721	628
MYLK3	15	21	11	87	102	84	85	217	90	64	82	99	70	91	59
ABCC11	257	280	177	2820	2699	2437	948	2504	843	1908	2268	1933	950	1013	902
LOC101116756	466	496	205	149	163	158	156	421	114	105	91	105	73	106	73
MT3	565	663	148	92	73	83	69	150	45	10	18	11	12	16	10
CMTM2	0	0	0	10	12	8	3	44	11	7	9	4	8	16	8
CES3	250	324	111	1914	1821	1844	2390	6518	2085	1431	1597	1371	1732	1684	1571
CES4A	2161	2471	946	12128	12056	10815	17521	48157	15573	10354	12146	10259	9804	9761	9034
LOC114117806	232	303	68	2430	2711	1885	133	414	143	31	25	20	6	0	1
LOC114117974	8	12	1	218	225	151	46	124	27	0	0	0	0	0	0
LOC105607568	250	239	60	2740	2504	2597	153	304	119	10	11	14	2	0	0
ECH1	2121	2403	695	9124	9230	8658	13823	38032	12248	7739	9009	7836	9817	9817	9236
ACP7	64	70	32	226	252	243	401	1094	387	210	259	246	255	267	247
CYP2A6	227	270	131	1050	984	970	185	374	111	57	66	65	44	37	20
ERICH4	49	52	20	235	213	221	524	1392	466	178	185	180	226	178	175
LIPE	47	59	58	197	210	225	400	1226	404	173	271	199	300	322	265
PRR19	25	44	5	94	89	80	120	321	102	83	103	95	95	112	113
LOC114117822	17	17	7	135	125	102	130	357	114	166	210	155	244	251	236
LOC105616901	13	16	12	5	4	4	7	12	4	2	2	1	8	4	2
FOSB	2038	2297	1370	97	95	79	131	368	137	34	40	29	127	118	83
QPCTL	233	214	76	674	650	613	823	2137	724	563	623	528	544	575	539
BCAT2	933	1061	274	2608	2614	2421	3408	9420	2965	3319	4009	3443	3095	2998	2768
HSD17B14	376	404	95	1101	1199	1089	1456	4305	1358	1566	1856	1677	1702	1493	1427
TSKS	250	218	89	1119	1005	939	956	2814	985	868	1109	899	985	925	815
LOC105601974	122	105	73	51	57	56	62	139	43	75	74	75	70	59	80
LOC114117906	0	0	0	9	8	8	17	56	13	6	8	7	17	12	13
HAS1	17	16	10	5	2	3	4	9	2	3	2	4	7	4	8
LOC114118024	42	52	23	246	237	192	124	305	140	181	189	151	196	174	176
LOC101111046	24	20	17	87	92	90	106	278	69	114	110	98	75	83	63
LOC101111313	0	1	0	26	29	23	268	715	200	32	52	54	126	145	114
MBOAT7	1386	1635	659	4600	4791	4328	6761	19891	6645	5317	6376	5634	6185	5907	5341
ACAT1	1307	1561	537	5356	5131	4814	8625	21555	7270	4741	6073	5018	5329	4975	4828
BCO2	437	524	183	1675	1525	1500	3214	8637	2794	2078	2447	2109	2123	2164	1997
CLMP	404	476	172	2474	2336	2128	4113	11436	3625	2654	3191	2537	2669	2378	2344
FAR1	518	614	220	4042	3802	3616	11782	31442	10546	6719	7652	6564	7980	7736	7420
LOC101112671	18	19	10	242	236	214	483	1328	428	244	311	241	382	356	328
LOC101120816	673	718	281	7889	7936	7207	12242	32463	10706	7908	9481	8474	7959	8227	7582
LOC101122934	31	27	22	196	206	166	430	1112	355	228	286	238	149	161	168
LOC101110266	2624	3055	1310	18618	18147	16263	37000	100916	32895	17781	20044	17617	23317	24088	22527
MUC15	492	507	173	1373	1310	1308	1989	5330	1700	1300	1441	1214	1273	1264	1189
LOC101116252	504	609	157	267	250	253	158	441	143	148	164	219	167	152	134
LOC114118439	94	104	50	872	795	1127	4179	10281	3772	1029	1331	1126	1901	1794	1610
LOC114118521	15	14	6	1143	827	475	3818	8817	2885	300	470	452	558	485	437
LOC114118525	42	39	12	323	334	346	2061	5436	1781	640	754	727	630	502	552
LOC114118526	136	165	62	2145	2066	1977	1636	5226	1566	1768	2141	1859	1170	1235	1221
EHF	540	591	195	1872	1820	1770	2471	6519	2144	1683	1835	1638	1841	1870	1695
HSD17B12	533	604	195	3434	3264	3235	5349	16345	4432	2435	2801	2507	2722	2691	2370
LOC114118541	6	6	11	101	96	109	3056	8012	2445	3948	4903	4576	1091	768	1097
LOC114118556	0	4	2	46	37	35	269	765	222	31	62	44	67	20	47
LOC114118559	141	179	47	4888	4842	4731	1099	2658	881	531	528	562	2197	2125	1988
LOC114118563	39	51	22	2322	2514	2423	880	2234	735	164	187	156	520	534	544
LOC101108419	5	3	0	64	58	58	94	247	61	33	53	39	54	52	75
GLYAT	23	23	12	415	392	360	3016	8362	2657	661	757	681	837	870	831
LOC101108949	3	8	5	145	127	143	794	1955	663	214	201	221	512	521	446
TCN1	35	44	9	462	476	410	1227	3377	1080	520	664	512	1195	1133	1114
DUSP1	2362	2613	967	1619	1494	1465	1422	3831	1256	718	792	703	1350	1398	1130
LOC105602517	4	6	4	52	61	40	78	214	65	47	69	49	55	42	51
EMB	45	53	16	514	459	430	565	1588	524	462	541	413	408	411	390
ANKRD33B	311	307	172	1547	1495	1402	1330	3464	1135	992	1075	971	994	958	861
CMBL	497	638	199	2006	1932	1904	2661	7130	2272	1634	1957	1625	1595	1560	1569
CPE	125	118	37	343	314	311	503	1353	466	372	445	363	445	443	429
LRAT	1848	2041	788	8533	8405	7624	13050	34053	11352	5886	6813	5903	7730	7557	7216
FGG	14	16	2	142	101	114	804	2251	718	214	198	150	135	142	145
MGST2	276	310	80	1138	1098	1098	1639	4333	1304	1049	1239	1044	1061	1163	1093
PGRMC2	2084	2224	804	6888	6346	6010	7371	19488	6351	5148	6255	5162	5324	5204	4677
ATF3	1054	1216	541	410	447	407	535	1523	476	346	443	350	429	445	416
GASK1B	21	30	26	122	114	120	108	271	92	91	146	111	105	90	96
LOC114118844	97	94	113	83	97	95	7	38	12	50	46	29	58	42	29
LOC114108814	26	16	115	13	7	10	7	24	12	12	16	11	6	13	2
TMEM116	33	27	8	103	110	91	102	264	79	67	102	79	81	65	74
SERPIND1	28	28	81	24	23	15	16	27	10	10	16	11	24	18	18
SELENOS	649	782	210	2115	2062	1942	2343	6081	1941	1673	2070	1629	1864	1842	1714
PLIN1	30	26	9	152	140	144	178	495	164	89	102	70	206	179	200
PEX11A	111	137	34	856	730	745	1207	3187	1063	500	533	495	891	884	838
MESP2	44	34	17	9	16	10	13	30	5	15	19	18	7	12	10
BCL2A1	42	47	17	180	121	139	419	1155	405	263	262	217	235	225	196
FAH	115	142	57	502	536	600	945	2788	806	562	602	514	637	610	584
MCEE	178	239	58	904	855	830	1085	2710	880	752	932	793	1110	1027	974
ACSBG1	2423	2720	1525	13873	13428	12840	18932	50621	16509	12711	14493	12772	12501	12845	11672
TTC6	4	10	7	35	36	52	32	83	35	48	57	64	28	47	28
MIA2	474	522	189	1712	1558	1449	2209	5825	2000	1366	1680	1317	1399	1319	1165
LRFN5	1	2	0	27	34	35	60	170	50	52	42	40	44	60	40
TGM5	423	486	202	2152	2088	1895	4229	11821	3921	2304	2705	2310	2592	2527	2340
TC2N	87	124	48	492	453	474	305	768	253	358	364	348	278	235	309
LOC105603222	8	7	18	1	3	2	6	10	3	5	5	4	1	2	2
LOC101113211	116	143	57	798	762	702	1002	2697	925	390	426	369	531	586	510
CMTM8	178	186	100	676	720	703	754	2102	646	511	561	521	546	588	548
DLEC1	314	369	185	1536	1473	1343	1488	4024	1262	925	1089	923	1012	1031	940
CSRNP1	504	606	301	312	343	270	218	570	197	230	312	255	232	286	212
ABHD5	969	1186	350	3598	3443	3113	7775	20405	6667	3583	4264	3803	4206	4342	4105
CIDEC	34	47	16	225	174	173	196	478	164	141	160	130	160	183	128
LOC114109406	841	913	335	4917	5058	4606	5817	12815	4859	3201	3794	3350	3970	4270	3922
LOC101118481	1057	1216	262	590	547	577	348	887	309	311	377	283	283	254	310
PFKFB4	212	263	129	1488	1296	1368	2442	6606	2071	1449	1688	1551	1775	1818	1685
LTF	6	10	2	42	36	34	34	93	28	54	75	60	80	94	65
PPARG	330	389	135	1307	1276	1185	2064	5374	1829	1136	1425	1160	1569	1547	1357
SYN2	72	84	41	42	54	26	51	117	54	33	35	47	40	28	23
ACAD9	4863	4984	2507	16079	15626	15000	18422	52683	17055	12768	13942	13895	21100	20402	18870
LOC114109343	45	46	35	421	396	387	498	1350	446	330	417	336	749	720	661
EFCC1	19	18	14	89	99	88	145	396	144	73	73	77	236	208	169
KLHL31	15	11	5	155	120	90	138	344	118	103	121	101	115	132	95
FKBP5	638	791	282	2966	2987	2672	5836	15123	5071	2994	3477	3023	4299	4100	3701
LOC106991804	20	12	7	58	67	48	150	401	95	64	57	64	140	113	107
CAPN11	6	7	5	76	89	72	102	277	98	75	89	82	88	64	83
ELOVL5	179	290	103	883	895	798	1085	2945	938	816	976	846	1142	1131	1063
LOC101120392	330	451	75	110	113	96	191	533	162	0	1	2	75	76	79
LOC101123419	222	265	165	57	66	56	95	250	91	106	148	113	94	100	118
LOC101120200	8	8	11	0	0	0	1	0	0	0	0	0	0	0	1
LOC101120961	6	9	24	5	5	3	4	9	1	4	1	1	0	7	1
LOC101123417	12	6	15	1	3	2	2	2	0	1	2	2	5	1	1
LOC114109699	2	4	13	1	2	1	1	2	0	0	1	1	0	0	0
LOC101112606	24	40	21	99	99	118	184	485	161	103	152	128	190	195	148
KIAA0319	80	105	42	451	418	411	622	1594	511	471	504	438	428	462	417
LOC114109664	391	443	120	1500	1406	1286	1965	5313	1822	1330	1588	1276	1325	1179	1111
CD83	31	34	9	9	11	12	7	22	5	13	18	15	14	18	13
LOC105603888	8	14	3	65	51	43	109	272	85	56	46	41	48	49	52
ECI2	1782	2120	605	997	914	787	504	1602	466	841	942	930	806	697	655
VSTM5	22	19	13	106	91	61	89	284	113	122	101	101	103	89	80
USP35	236	250	121	1202	1110	1081	1749	4773	1590	964	1091	904	1170	1163	1029
THRSP	319	406	116	1697	1624	1574	2419	6421	2101	1108	1435	1142	1103	1071	991
HTATIP2	540	653	168	1896	1900	1820	2553	6915	2286	1794	2195	1846	2247	2208	2145
IGSF22	62	67	59	410	411	369	571	1445	388	367	409	387	207	228	183
TMEM86A	1944	2234	893	10154	9823	9553	16145	43292	13794	9784	11410	10058	11199	11758	10556
LOC101110099	0	0	0	90	93	75	77	201	63	74	99	64	33	51	29
BSCL2	384	494	206	1272	1234	1185	1756	4840	1556	1424	1682	1543	1463	1532	1364
PRDX5	1333	1504	335	3632	3462	3131	4556	12479	4131	3181	3892	3125	3575	3605	3225
LOC101111922	1407	1529	650	4719	4691	4432	8308	23913	7822	5041	6024	5362	5956	5971	5568
CHKA	169	173	124	756	761	671	906	2433	804	588	710	611	748	790	681
LOC114110090	245	296	85	156	154	166	81	212	69	115	177	126	83	114	71
PAPSS2	161	167	64	1011	912	962	4002	10787	3634	1961	2354	1842	1876	2000	1868
SLC16A12	28	29	11	180	174	154	208	559	211	153	139	106	200	156	128
PANK1	602	747	255	2653	2638	2410	3756	9911	3124	2506	2983	2724	2241	2379	2227
SCD	1455	1613	913	11276	11167	10146	17628	47257	15411	7668	8851	8034	7147	7633	6996
ELOVL3	6072	7238	1771	19464	18462	18455	22728	60452	20036	14859	17716	15369	18253	19705	18017
LOC114110299	0	0	0	10	11	3	13	26	11	5	6	13	6	3	11
ACSL5	2381	2619	926	25290	24357	23150	45355	119747	39131	23220	27654	23749	30281	29303	27839
INSYN2	51	71	171	48	48	47	41	65	26	45	55	31	33	42	35
ECHS1	3526	4158	1165	11258	10690	10454	14504	38997	12462	9553	11103	9160	10128	10492	9670
LOC101104705	1616	1834	736	1173	1058	1009	1031	2683	911	886	1087	913	872	854	766
RNF125	117	125	58	695	635	541	1042	2670	915	470	536	474	617	608	568
B4GALT6	288	315	126	835	870	815	2242	5570	1944	1006	1180	1059	1612	1537	1475
EPB41L3	75	89	47	303	251	291	345	940	271	299	327	294	391	360	354
GNAL	205	220	81	943	803	723	866	2491	793	693	776	648	758	683	634
CIDEA	366	457	138	2117	2073	1979	3500	9882	3227	2214	2741	2413	3117	3253	2894
LOC114110418	15	11	39	13	9	6	3	11	3	2	8	5	4	10	7
LOC114110526	17	25	73	8	6	10	6	23	10	10	14	4	13	13	6
LOC114110445	2	4	0	39	38	36	22	49	27	28	32	28	30	25	43
RNF152	617	753	293	2094	2105	1916	2283	6284	2018	2012	2328	2027	1847	1971	1784
LOC114110622	7	10	2	35	43	39	81	171	51	41	41	46	35	59	28
MCRIP2	406	435	211	1406	1286	1171	1182	3269	1045	1028	1324	1108	1325	1315	1144
ECI1	246	286	93	1123	1090	1012	1819	5193	1706	1042	1144	1024	1269	1392	1161
ABCA3	110	131	70	596	585	531	913	2614	888	615	665	606	667	748	679
C24H16orf89	30	28	10	13	10	10	13	36	11	15	13	12	12	12	9
ERCC4	56	53	49	200	237	187	221	619	197	169	216	178	156	173	153
LOC101120131	28	28	14	3150	2790	2758	5000	13552	4485	1515	1920	1562	3066	2989	2893
ACSM1	1171	1300	518	9323	8867	8225	18794	50841	16438	10976	12629	10205	12085	11628	11093
ACSM3	720	855	292	7808	7498	6880	9975	26750	8859	4876	5700	4905	5344	5030	4836
ERI2	65	126	46	590	511	514	483	1152	427	320	400	355	344	262	291
PRKCB	71	52	40	41	34	35	33	128	44	36	43	32	36	34	35
VKORC1L1	653	778	254	2178	2118	1900	2587	6822	2192	1641	1984	1725	1941	1991	1907
LOC101115252	1355	1480	743	4594	4543	4106	5718	15864	5378	4852	5483	4869	4056	4069	3686
ZNHIT1	503	610	137	1463	1332	1291	1874	5409	1613	1241	1596	1353	1370	1357	1165
LOC101122246	4871	5475	2884	19011	18824	17117	31055	74533	25562	16949	20029	17732	14423	13690	13785
LOC114110572	15	13	5	68	80	56	108	286	109	89	70	75	54	69	73
AZGP1	113	154	39	822	834	821	1254	3540	1230	913	1095	940	891	936	781
MTR	239	205	121	744	712	627	1067	3047	1009	662	782	728	541	539	547
SLC16A9	19	30	12	6	14	14	4	18	2	7	11	8	4	1	4
OGDHL	186	233	115	40	65	68	95	287	96	40	47	47	66	71	67
ACSL1	3447	3900	1763	69751	68259	63018	127067	339345	110832	67697	79791	68616	74958	72685	69908
SLC7A2	213	204	85	1472	1480	1336	1022	2507	800	1349	1481	1337	1211	1133	1099
STAR	158	190	77	22	14	23	13	35	12	16	22	21	27	11	16
OXSM	75	77	19	211	173	168	267	844	262	183	242	203	224	244	209
ACE2	29	41	18	209	203	182	491	1430	473	299	370	280	318	313	295
GK	71	63	30	283	303	296	330	864	293	263	296	258	231	229	217
PRRG1	197	272	99	1195	1043	1042	1370	3438	1138	831	928	838	861	823	860
XK	171	224	86	833	783	720	985	2445	816	610	772	682	651	655	594
AWAT2	88	116	24	1205	1283	1152	10056	27129	8909	2866	3455	2998	4390	4471	4350
ZDHHC15	286	305	110	955	932	840	1150	3259	1048	780	882	851	827	798	786
SPRY3	27	25	10	208	207	175	411	1057	341	170	182	177	220	229	214
ATP11C	343	377	153	1351	1334	1196	2083	5360	1791	1197	1433	1326	1342	1226	1161
LONRF3	117	133	53	553	492	417	517	1540	440	380	396	363	362	410	404
HTR2C	0	1	0	29	16	9	34	51	22	16	33	16	19	25	14
AMOT	324	421	174	1225	1174	1067	1618	4197	1328	1012	1239	1070	1038	963	1019
TMEM164	2420	2854	1351	18267	17830	17052	33511	93000	29593	20150	23269	21100	26318	26782	24775
LOC114111248	79	82	29	283	210	226	13	38	35	24	29	16	16	21	18
LOC114112037	85	81	69	18	25	33	13	27	11	23	44	29	24	17	17
LOC101116068	21	23	18	3	4	5	10	20	7	2	6	4	4	4	1
LOC114108727	886	671	377	4146	4242	3655	5508	15445	5358	3881	4389	3756	3965	3768	3450
LOC114112251	745	109	2435	16	13	7	1	7	1	1	2	0	2	3	2
LOC114112253	100	19	929	0	2	0	1	1	0	0	1	0	0	0	0
LOC114112489	39084	16857	151739	2200	2010	1972	1359	2994	1137	1067	1584	2105	2166	2342	2432
LOC114112488	415	126	1455	26	31	35	12	23	15	4	15	10	19	14	20
LOC114112490	119502	34304	472189	4055	3206	3854	1912	5268	1446	1271	1683	2089	2108	1837	2063
PCTP	472	506	154	2085	2068	2012	2581	6723	2212	2307	2621	2420	1830	1962	1853
MMD	1554	1733	576	4798	4767	4319	5965	15507	5096	3888	4714	3992	3904	3967	3696
LOC114112700	165	55	428	10	11	8	3	18	5	2	2	3	0	1	2
LOC114112701	13	13	74	0	0	3	0	2	1	0	1	1	0	1	0
LOC114112702	13525	2733	122754	10	19	72	14	18	5	9	8	13	13	22	13
Novel.1137	15	23	9	76	72	78	164	358	134	65	85	79	73	71	65
Novel.1188	492	487	133	237	233	210	136	326	102	206	312	272	106	105	100
Novel.1261	24	28	8	173	188	167	143	391	137	122	134	117	124	144	118
Novel.1262	143	148	56	1224	1236	1157	1603	4023	1331	1206	1349	1036	1166	1070	1009
Novel.1394	18	15	6	312	291	258	299	818	284	324	348	359	378	357	320
Novel.1551	2	3	2	22	18	24	36	90	28	20	17	23	18	22	23
Novel.1669	6	5	9	71	55	63	42	122	38	47	50	35	25	46	28
Novel.1816	2	1	3	26	27	16	17	48	16	28	14	14	21	17	20
Novel.1942	24	33	14	77	99	97	123	287	102	71	89	69	89	75	79
Novel.45	36	11	16	4	1	5	3	3	1	3	3	2	9	8	8
Novel.402	26	28	19	236	220	192	333	921	293	109	141	110	103	103	84
Novel.2721	172	74	497	15	13	5	2	3	0	1	3	0	0	1	1
Novel.2816	52	30	106	31	5	3	0	4	2	1	3	2	1	1	1
Novel.3009	21	31	15	125	108	105	85	239	72	80	85	98	69	77	59
Novel.3010	292	315	113	2174	2050	2016	2897	7409	2259	1658	1946	1634	1266	1232	1276
Novel.3120	49	68	82	44	34	33	31	42	16	22	41	43	34	42	46
Novel.3141	17	31	14	771	766	712	634	1754	557	345	401	390	334	385	356
Novel.2233	1	2	0	15	17	20	28	84	29	16	21	11	15	31	13
Novel.3277	28	27	8	129	88	97	90	259	81	70	78	79	110	115	88
Novel.3368	8	2	1	26	24	23	48	130	50	63	43	44	41	44	31
Novel.3372	21	25	11	175	170	160	179	569	180	191	203	203	159	155	168
Novel.3382	59	61	27	311	279	314	399	1153	379	160	185	143	242	228	216
Novel.3410	50	46	16	22	37	30	12	24	5	36	20	20	5	8	10
Novel.3579	6	11	2	43	41	44	56	125	39	43	55	39	41	19	32
Novel.2253	7	5	3	50	38	38	78	247	77	46	47	37	118	121	107
Novel.2255	2	2	1	21	24	23	69	209	72	26	28	19	97	94	91
Novel.2256	13	7	2	51	58	51	143	423	128	51	74	55	83	112	83
Novel.2505	148	178	158	62	47	65	18	65	24	44	42	51	83	67	91
Novel.4655	13	13	5	185	214	194	297	667	199	101	107	107	130	144	127
Novel.4723	9	8	1	292	285	265	487	1336	407	33	67	36	77	96	72
Novel.4724	10	17	5	138	122	145	531	1228	401	47	61	31	54	47	42
Novel.4725	18	33	14	11	21	13	14	41	11	10	7	7	3	3	2
Novel.5204	74	60	25	23	25	11	32	73	15	31	57	33	18	24	30
Novel.5374	0	3	0	23	27	13	159	389	145	64	89	100	20	18	12
Novel.5390	0	0	0	81	76	70	240	596	205	94	136	123	68	41	39
Novel.5634	12	18	20	203	244	161	230	595	193	103	156	131	187	163	159
Novel.5629	449	497	182	1447	1292	1239	2915	7521	2479	1359	1677	1409	1309	1453	1313
Novel.3830	100	147	70	0	0	2	1	1	0	2	3	0	0	0	1
Novel.5870	0	2	0	54	45	61	88	185	53	39	27	19	23	38	32
Novel.6552	92	65	258	26	21	24	21	61	9	20	25	20	17	19	15
Novel.6725	29	29	27	280	267	268	329	941	289	146	233	163	180	174	172
Novel.6726	1	3	2	29	51	39	185	448	157	150	162	173	163	162	153
Novel.7097	76	84	44	283	330	262	366	966	313	292	341	310	236	198	207
Novel.7847	1	4	0	18	12	17	35	94	34	22	19	15	16	15	23
Novel.7886	16	34	9	113	106	84	209	451	148	85	107	87	104	105	101
Novel.7572	2	0	2	216	161	159	300	742	272	44	51	49	107	96	88
Novel.7657	4	4	1	19	27	22	38	104	35	19	17	20	33	22	19
Novel.8034	64	58	33	379	374	303	415	1018	339	296	363	281	269	271	232
Novel.8033	6	11	5	165	149	134	221	538	170	146	180	123	162	142	163
Novel.9021	15	16	12	218	206	214	93	250	91	105	165	97	143	140	148
Novel.9218	259	317	106	3927	4347	3467	6433	17397	5437	3578	4252	3680	3234	2945	2761
Novel.8993	3	8	2	33	46	45	68	169	61	23	34	52	42	41	39
Novel.9740	9	7	4	36	49	28	32	117	46	41	52	35	52	35	42
Novel.9788	11	18	4	45	58	44	74	109	49	40	50	36	42	39	46
Novel.9795	60	87	28	246	275	215	530	1295	444	318	346	334	392	337	384
Novel.10095	408	438	255	6	11	2	1	5	4	11	9	4	7	3	4
Novel.10258	9	6	1	71	74	70	218	511	170	101	116	80	57	73	44
Novel.10352	5	10	8	80	70	83	141	361	121	60	83	65	61	89	53
Novel.11383	20	19	8	135	110	100	112	298	103	100	140	88	62	73	75
Novel.10475	54	39	39	612	635	560	778	2191	717	241	197	237	131	151	137
Novel.11656	0	4	2	25	26	26	37	92	38	22	23	21	29	37	23
Novel.11527	0	0	0	12	11	7	32	68	18	17	10	7	10	14	17
Novel.11770	5	10	10	277	267	246	209	533	163	79	102	85	133	127	129
Novel.11524	18	21	9	67	84	62	143	420	153	62	87	62	76	60	62
Novel.12338	15	10	4	1	2	1	117	388	112	140	166	159	0	0	1
Novel.13106	6	7	2	32	22	31	36	74	19	53	31	53	58	53	42
Novel.13343	20	21	14	88	111	108	139	325	126	125	131	137	79	95	78
Novel.13344	23	32	11	74	84	81	105	250	76	93	101	112	75	85	91
Novel.14095	5	9	2	143	128	115	42	145	56	107	133	110	51	66	58
Novel.14097	6	7	11	108	99	95	69	151	50	112	118	116	52	48	48
Novel.14137	6	2	11	1	0	0	1	1	0	0	0	0	1	2	0
Novel.14898	33	64	25	315	320	277	410	997	332	307	368	288	284	276	288
Novel.14900	0	0	0	6	8	5	6	17	9	7	9	6	19	11	12
Novel.14922	10	14	2	0	0	0	203	568	156	242	286	231	0	0	0
Novel.14929	17	5	34	0	2	2	4	2	1	7	3	1	6	2	4
Novel.15783	5	3	0	21	22	26	47	130	54	36	29	25	45	70	53
Novel.15886	3	7	4	0	0	0	0	0	0	0	0	0	0	0	0
Novel.15893	12	11	11	96	107	92	141	350	110	109	135	122	39	44	43
Novel.15926	11	22	14	97	104	84	106	331	122	92	121	108	88	110	82
Novel.15950	168	194	63	1114	1083	978	1547	4020	1370	1007	1171	893	1136	1129	1084
Novel.16092	11	9	5	56	56	35	79	167	59	37	34	50	75	75	55
Novel.16093	20	28	8	132	126	112	256	599	236	146	161	119	209	194	199
Novel.16337	23	17	12	14	16	5	7	17	4	13	11	7	9	5	5
Novel.16917	7	11	9	57	40	54	101	266	96	47	53	51	83	101	81
Novel.16960	271	322	101	2039	2105	1974	4120	11366	3661	2237	2631	2246	2814	3012	2669
Novel.17188	54	21	170	12	2	3	0	7	1	2	1	8	2	5	2
Novel.17345	20	12	3	72	64	66	46	111	38	63	57	50	52	42	40
Novel.17379	18	16	8	62	60	50	61	137	49	56	63	46	43	52	51
Novel.16874	3	4	0	28	24	26	53	110	33	30	39	41	65	73	61
Novel.17517	3	6	3	40	29	31	60	136	54	32	42	27	30	39	37
Novel.17464	2	1	0	85	58	79	96	301	72	32	43	31	77	48	74
Novel.17986	642	215	2475	50	35	55	23	64	16	9	24	29	35	25	36
Novel.18217	51	48	21	587	524	526	1634	4434	1458	711	803	706	1340	1261	1186
Novel.17992	17	20	6	6	7	3	0	0	0	6	1	1	3	4	6
Novel.18614	2	9	0	243	198	202	226	589	200	102	136	96	128	87	125
Novel.18649	2	3	10	169	165	142	157	385	123	89	90	60	59	57	64
Novel.18387	63	59	18	333	254	265	569	1526	455	241	309	260	314	282	226
Novel.18942	0	1	2	129	138	142	145	387	137	73	84	69	70	89	72
Novel.18976	2	4	6	49	49	34	91	280	82	37	43	36	56	53	59
Novel.18977	4	9	1	185	158	153	281	833	248	155	188	175	188	154	149
Novel.19424	66	94	35	34	30	16	22	54	19	21	43	35	20	10	13
Novel.19827	61	66	17	14	28	15	3	13	9	6	3	6	6	8	3
Novel.19840	14	27	11	6	3	2	4	5	1	8	3	10	5	4	9
Novel.19918	231	292	259	226	227	230	125	299	90	129	174	129	156	128	118
Novel.19921	12	22	18	11	7	7	12	18	4	7	11	9	8	4	7
Novel.20157	16	16	4	51	54	40	92	257	77	55	73	44	47	48	39
Novel.20402	9	8	2	42	29	32	95	220	73	55	83	60	94	63	106
Novel.20812	6	5	2	85	79	52	81	202	49	73	103	72	88	38	52
Novel.20840	15	11	10	118	109	108	69	173	59	58	39	64	55	53	46
Novel.20860	14	22	7	66	76	78	123	267	93	65	67	77	66	62	59
Novel.20889	3	5	0	31	26	19	167	255	114	180	154	129	56	69	58
Novel.21002	212	220	126	56	55	47	114	315	121	24	24	21	39	35	34
Novel.21010	71	66	154	30	35	27	15	44	16	12	12	9	25	16	16
Novel.21034	95	38	234	4	7	7	2	11	3	3	6	4	7	2	3
Novel.21058	1	2	0	83	66	84	145	353	136	36	48	55	16	25	41
