# Supplementary material for: RNA-seq analysis identifies key genes and signaling pathways involved in androgen promotion of sebaceous gland proliferation in Hetian sheep
Source: Sci Rep. 2025 Jul 2;15:23624. doi: 10.1038/s41598-025-08837-y (PMC12222945; doi:10.1038/s41598-025-08837-y)
Supplement: Supplementary file 3 — Supplementary Material 3 [file 41598_2025_8837_MOESM3_ESM.xlsx]

## Sheet: Sheet1
					Supplementary Table S3: Primer sequences of qRT-PCR
					Primer name	Primer Sequences(5'-3')	Amplification length
					ACE2-F	CAGTTAGAGAGCAACGGGAGCAAG	144 bp
					ACE2-R	CCAGACAGCCATTGGACATTG
					TRPA1-F	GACGGTCTCCACTTCTATTAGCAACTG	88 bp
					TRPA1-R	TTTATGTCCACACGGGCACCTTTAG
					CLMP-F	GAAGGTGAGCTGACAGAAGGAAGTG	89 bp
					CLMP-R	ACTCGCTGCCAGGAATACACAATG
					PM20D1-F	GGCAAATGAGTTTCCCTTCCCTACC	88 bp
					PM20D1-R	ATTCCTCTCCATCAACCTGCTTACAAG
					SPP1-F	ACCATTCCAACGAGTCTCACCATTC	147 bp
					SPP1-R	ACTTCAGTCCATAAGCCACACTATCAC
					KRT79-F	TCAAGAAGGATGTAGATGCCGCATAC	119 bp
					KRT79-R	CACTTGGCTCAGCTCCTCTTCATAG
					CERS4-F	TGCTACACGACTCCTCCGATTACC	104 bp
					CERS4-R	AACCAGCGAGAAGATGATGAACAGAG
					ACSL1-F	GGGTTAATCAGAAGGTTCGTGAGAGAG	135 bp
					ACSL1-R	CCACCGTTCCGAGCAAGCAAGAC
					GAPDH-F	GTTCCACGGCACAGTCAAGG	127 bp
					GAPDH-R	ACTCAGCACCAGCATCACCC
